# Supplementary material for: Effect of High Viscosity on Energy Metabolism and Kinematics of Spermatozoa from Three Mouse Species Incubated under Capacitating Conditions
Source: Int J Mol Sci. 2022 Dec 3;23(23):15247. doi: 10.3390/ijms232315247 (PMC9737050; doi:10.3390/ijms232315247)
Supplement: Supplementary file 1 [file ijms-23-15247-s001.zip]

Archive with 1 entries (1 files):
- ijms-2031584-supplementary.pdf
